# Supplementary material for: Hsa_circ_0123190 acts as a competitive endogenous RNA to regulate APLNR expression by sponging hsa-miR-483-3p in lupus nephritis
Source: Arthritis Res Ther. 2021 Jan 13;23:24. doi: 10.1186/s13075-020-02404-8 (PMC7805051; doi:10.1186/s13075-020-02404-8)
Supplement: Supplementary file 2 — Additional file 2. Table S2. Clinical information of LN [file 13075_2020_2404_MOESM2_ESM.xls]

## Sheet: Clinical information of LN
Clinical information of LN
No.	Gender	Age(years)	Pathological type	Classification	Duration(months)	CRP(mg/L)	WBC(*10^9/L)	RBC (*10^12/L)	Hb(g/L)	PLT(*10^9/L)	Urea(mmol/L)	CREA(umol/L)	UA(umol/L)	eGFR(mL/min/1.73m2)	ALT(U/L)	AST(U/L)	GGT(U/L)	ALP(U/L)	TP(g/L)	ALB(g/L)	GLOB(g/L)	UTP(g)
LN1	Female	23	Lupus nephitis	III-(A)+V	6	3.13	5.56	5.46	117.8	221	5.1	68	268	109.314	13	14	19	37	69.5	41	28.5	2.03
LN2	Female	19	Lupus nephitis	IV-S(A)	60	3.13	4.6	2.37	74	110	4.9	77	303	96.742	9	11	12	26	44.2	26.9	17.3	2.82
LN3	Female	46	Lupus nephitis	IV-S(A)	120	32.52	3.5	3.14	98	253	6.91	68	300	93.006	91	81	34	112	60.1	26.8	33.3	1.4
CRP,C-reactive protein; WBC, white blood cells; RBC, red blood cells; Hb, hemoglobin; PLT, Platelet; CREA,creatinine;UA,uricacid; eGFR, estimated glomerular filtration rate based on CKD-EPI formula; ALT,alanine aminotransferase; AST,aspartate aminotransferase; GGT, γ-glutamyl transferase;ALP,alkaline phosphatase; TP,total protein;ALB,albumin;GLOB,globulin;UTP, urinary total proteinuria per day
