# Supplementary material for: Hsa_circ_0123190 acts as a competitive endogenous RNA to regulate APLNR expression by sponging hsa-miR-483-3p in lupus nephritis
Source: Arthritis Res Ther. 2021 Jan 13;23:24. doi: 10.1186/s13075-020-02404-8 (PMC7805051; doi:10.1186/s13075-020-02404-8)
Supplement: Supplementary file 3 — Additional file 3. Table S1. Clinical information of NCs [file 13075_2020_2404_MOESM3_ESM.xls]

## Sheet: Clinical information of NCs
Clinical information of NCs
No.	Gender	Age(years)	Pathological type	Tumor location	Duration(days)	CRP(mg/L)	WBC(*10^9/L)	RBC (*10^12/L)	Hb(g/L)	PLT(*10^9/L)	Urea(mmol/L)	CREA(umol/L)	UA(umol/L)	eGFR(mL/min/1.73m2)	ALT(U/L)	AST(U/L)	GGT(U/L)	ALP(U/L)	TP(g/L)	ALB(g/L)	GLOB(g/L)
Con1	Female	20	Renal cell carcinoma	Left kidney	10	0.5	8.49	4.27	127	197	5.2	62	289	124.833	8	14	4	48	63.8	43	23.6
Con2	Female	53	Renal cell carcinoma	Left kidney	3	2.94	7.2	3.7	110	105	5.3	48	252	107.886	112	76	164	132	69.7	40.8	28.9
Con3	Female	50	Renal cell carcinoma	Right kidney	4	2.08	10.7	3.8	115	253	3.1	63	236	99.176	14	13	12	47	66.5	41.3	25.2
CRP,C-reactive protein; WBC, white blood cells; RBC, red blood cells; Hb, hemoglobin; PLT, Platelet; CREA,creatinine;UA,uricacid; eGFR, estimated glomerular filtration rate based on CKD-EPI formula; ALT,alanine aminotransferase; AST,aspartate aminotransferase; GGT, γ-glutamyl transferase;ALP,alkaline phosphatase; TP,total protein;ALB,albumin;GLOB,globulin
